# Supplementary material for: Systematic Analysis of the Populus ADF Gene Family and the Expression Patterns Under Osmotic Stress
Source: Life (Basel). 2026 May 11;16(5):800. doi: 10.3390/life16050800 (PMC13208785; doi:10.3390/life16050800)
Supplement: Supplementary file 1 [file life-16-00800-s001.zip › Table S2.xlsx]

## Sheet: table S2
Gene	0h-Ct1	0h-Ct2	0h-Ct3	0h-Relative Expression	0h-SD	3h-Ct1	3h-Ct2	3h-Ct3	3h-Relative Expression	3h-SD	9h-Ct1	9h-Ct2	9h-Ct3	9h-Relative Expression	9h-SD	24h-Ct1	24h-Ct2	24h-Ct3	24h-Relative Expression	24h-SD	36h-Ct1	36h-Ct2	36h-Ct3	36h-Relative Expression	36h-SD
PeADF3	32.2048	32.0534	32.1803	1.00001	4.36325e-05	31.0726	30.9268	31.0671	1.875	0.562756	29.354	29.0366	29.271	2.57345	0.501249	28.6642	28.5556	28.5683	5.31996	0.817994	28.4454	28.9551	29.0897	5.24401	2.66093
PeADF6	25.5055	25.3274	25.6342	0.999982	2.7282e-05	24.681	24.4954	24.4288	1.64723	0.36515	23.7304	23.5426	23.5627	1.24218	0.224151	23.6215	23.3071	23.4794	1.83177	0.156502	23.5233	23.3273	23.4759	2.02907	0.342439
PeADF7	24.2243	24.2371	24.3431	1.00001	4.8313e-05	24.1328	24.1002	24.1331	0.945012	0.243007	23.3376	23.242	23.2606	0.669733	0.114006	23.0502	23.1251	23.137	1.0192	0.170539	23.1642	23.1376	23.2646	1.0434	0.218981
PeADF8	26.6689	26.2826	26.54	0.999986	2.49017e-05	25.9214	26.2789	26.0014	1.22443	0.626062	24.6196	24.1845	24.3441	1.46592	0.28428	24.4014	24.175	24.2322	2.13164	0.376235	23.8037	23.8687	23.6554	3.30748	1.02375
PeADF11	31.1769	30.818	30.9557	0.999974	2.38948e-05	30.0325	30.3423	30.3079	1.54987	0.860081	28.6765	28.8045	28.7589	1.66106	0.686822	28.0929	28.1264	28.0829	3.40653	0.958646	28.0231	28.0346	28.2305	3.77854	1.47968
18S rRNA	20.9459	21.3379	20.8975	—	—	21.1479	20.899	20.3626	—	—	19.7398	19.6103	19.0922	—	—	20.0329	20.2266	19.4717	—	—	20.2386	20.2535	19.572	—	—
